# Supplementary material for: Comparison of the Clinical Features and Outcomes of Gallbladder Neuroendocrine Carcinoma with Those of Adenocarcinoma: A Propensity Score-Matched Analysis
Source: Cancers (Basel). 2021 Sep 21;13(18):4713. doi: 10.3390/cancers13184713 (PMC8471353; doi:10.3390/cancers13184713)
Supplement: Supplementary file 1 [file cancers-13-04713-s001.zip]

Archive with 1 entries (1 files):
- cancers-1363573-supplementary.pdf
